# Supplementary material for: Encoding of blink information via wireless contact lens for eye–machine interaction
Source: Natl Sci Rev. 2025 Aug 19;12(10):nwaf338. doi: 10.1093/nsr/nwaf338 (PMC12448796; doi:10.1093/nsr/nwaf338)
Supplement: nwaf338_Supplemental_Files [file nwaf338_supplemental_files.zip]

Archive with 2 entries (2 files):
- 5584a5e5745df8380057f3322d303f77.mp4
- Manuscript-SI-final.docx
